# Supplementary material for: The Role of Phase Migration of Carbon Nanotubes in Melt-Mixed PVDF/PE Polymer Blends for High Conductivity and EMI Shielding Applications
Source: Molecules. 2022 Jan 29;27(3):933. doi: 10.3390/molecules27030933 (PMC8839367; doi:10.3390/molecules27030933)
Supplement: Supplementary file 1 [file molecules-27-00933-s001.zip]

Archive with 4 entries (3 files):
- molecules-1547560-supplementary/
- molecules-1547560-supplementary/MDPI Molecules Paper - Nomenclature.pdf
- molecules-1547560-supplementary/MDPI Molecules Paper - Supplementary Materials.pdf
- molecules-1547560-supplementary/MDPI_Molecules_Paper_ToC.pdf
